# Supplementary material for: Genomic Characterization of Non-Invasive Differentiated-Type Gastric Cancer in the Japanese Population
Source: Cancers (Basel). 2020 Feb 22;12(2):510. doi: 10.3390/cancers12020510 (PMC7072322; doi:10.3390/cancers12020510)
Supplement: Supplementary file 1 [file cancers-12-00510-s001.zip]

Archive with 17 entries (16 files):
- Supplementary/
- Supplementary/Figure S3.tiff
- __MACOSX/Supplementary/._Figure S3.tiff
- Supplementary/Figure S1(a).tiff
- __MACOSX/Supplementary/._Figure S1(a).tiff
- Supplementary/Supplementary Tables. xlsx.xlsx
- __MACOSX/Supplementary/._Supplementary Tables. xlsx.xlsx
- Supplementary/.DS_Store
- __MACOSX/Supplementary/._.DS_Store
- Supplementary/Figure S2.tiff
- __MACOSX/Supplementary/._Figure S2.tiff
- Supplementary/Figure S5.tiff
- __MACOSX/Supplementary/._Figure S5.tiff
- Supplementary/Figure S1(b).tiff
- __MACOSX/Supplementary/._Figure S1(b).tiff
- Supplementary/Figure S4.tiff
- __MACOSX/Supplementary/._Figure S4.tiff
